# Supplementary material for: Harnessing Radiomics and Explainable AI for the Classification of Usual and Nonspecific Interstitial Pneumonia
Source: J Clin Med. 2025 Jul 11;14(14):4934. doi: 10.3390/jcm14144934 (PMC12294842; doi:10.3390/jcm14144934)
Supplement: Supplementary file 1 [file jcm-14-04934-s001.zip]

Archive with 1 entries (1 files):
- jcm-3728767-supplementary.pdf
